# Supplementary material for: The Influence of Long COVID on the Cardiovascular System and Predictors of Long COVID in Females: Data from the Polish Long COVID Cardiovascular (PoLoCOV-CVD) Study
Source: J Clin Med. 2024 Dec 22;13(24):7829. doi: 10.3390/jcm13247829 (PMC11677263; doi:10.3390/jcm13247829)
Supplement: Supplementary file 1 [file jcm-13-07829-s001.zip]

Archive with 1 entries (1 files):
- jcm-3323043-supplementary.pdf
